# Supplementary material for: In situ MgO nanoparticle-doped Janus electrospun dressing against bacterial invasion and immune imbalance for irregular wound healing
Source: Regen Biomater. 2024 Aug 23;11:rbae107. doi: 10.1093/rb/rbae107 (PMC11379472; doi:10.1093/rb/rbae107)
Supplement: rbae107_Supplementary_Data [file rbae107_supplementary_data.zip]

Archive with 2 entries (2 files):
- Video 1.mp4
- Supplementary Material.docx
